# Supplementary material for: The Impact of Different Levels of Adaptive Iterative Dose Reduction 3D on Image Quality of 320-Row Coronary CT Angiography: A Clinical Trial
Source: PLoS One. 2015 May 6;10(5):e0125943. doi: 10.1371/journal.pone.0125943 (PMC4422621; doi:10.1371/journal.pone.0125943)
Supplement: S1 Table — (XLSX) [file pone.0125943.s003.xlsx]

## Sheet: signal, noise, SNR, CNR
	FBP
Patient number	Aorta	SD	RCA 1	SD	Surr.	SD	SNR	CNR	RCA 2	SNR	CNR	SD	Surr.	SD	RCA 3	SD	SNR	CNR	Surr.	SD	LMA	SD	SNR	CNR	Surr.	SD	LAD 1	SD	Surr.	SNR	CNR	SD	LAD 2	SD	SNR	CNR	Surr.	SD	LAD 3	SD	Surr.	SNR	CNR	SD	LCX 1	SD	Surr.	SNR	CNR
1	626.1	44.1	551.2	51.6	-75.2	33.4	12.4989	14.2041	526.5	11.9388	13.8345	29.3	-83.6	45.2	406.4	44.5	9.21542	10.8957	-74.1	33.6	574.3	38.7	13.0227	14.7256	-75.1	28.4	503.3	69.5	-96.8	11.4127	13.6077	33	458	61	10.3855	11.5601	-51.8	28.5	340	41	-69.9	7.70975	9.29478	34	544.9	51.5	-79.3	12.356	14.1542
2	562.1	23.4	474.6	22.5	-54.9	36.8	20.2821	22.6282	441.2	18.8547	21.5598	35.6	-63.3	9.1	405.9	48.1	17.3462	19.8932	-59.6	10.9	500.5	30.8	21.3889	25.1667	-88.4	16.8	434.8	35.7	-81.8	18.5812	22.0769	19.2	504.4	29.5	21.5556	24.8547	-77.2	20.8	424.8	39.2	-35.6	18.1538	19.6752	9.5	459.7	28	-52.8	19.6453	21.9017
3	521	32.6	403.6	34.7	-62.4	19.5	12.3804	14.2945	364.8	11.1902	12.8589	44.8	-54.4	26.4	329.7	32.8	10.1135	11.0982	-32.1	28.2	515.7	46.6	15.819	19.2699	-112.5	31.5	402.1	68.5	-75.6	12.3344	14.6534	33.9	366.1	47.5	11.2301	13.7638	-82.6	30	335.1	43.3	-119.8	10.2791	13.954	21.1	436.7	45.6	-77.6	13.3957	15.7761
4	515.1	35.1	477.8	34.5	-53.3	25.2	13.6125	15.1311	467.2	13.3105	15.1966	59	-66.2	27.9	355.8	61.3	10.1368	11.6524	-53.2	22	493.6	44.7	14.0627	15.7949	-60.8	25.1	463.6	38.8	-95.1	13.208	15.9174	28.6	381.4	65.5	10.8661	13.5043	-92.6	24.2	235.2	36.1	-86.4	6.70085	9.16239	20.8	477.3	46.9	-74.4	13.5983	15.7179
5	415	38.2	402.6	51.3	-71.4	31.6	10.5393	12.4084	330.2	8.64398	10.3377	32.4	-64.7	36.5	317.1	51.1	8.30105	9.6466	-51.4	16.7	362.8	30.2	9.49738	11.1492	-63.1	31.6	356.2	35.2	-47.3	9.32461	10.5628	27.1	347.8	37.9	9.10471	10.623	-58	29	228.4	38.3	-64.4	5.97906	7.66492	16.5	359.6	34.5	-75.7	9.41361	11.3953
6	512.8	20	448.8	30.9	-56	7.3	22.44	25.24	434.2	21.71	23.965	36.3	-45.1	18.3	262.6	23.7	13.13	16.405	-65.5	17	457.5	38.9	22.875	26.115	-64.8	30.1	395.7	43.3	-111.5	19.785	25.36	19.6	386.7	27.7	19.335	24.35	-100.3	18.8	363	33	-70	18.15	21.65	23.3	269.3	34.8	-61.2	13.465	16.525
7	575.1	28	450.8	35.9	-76.8	23.8	16.1	18.8429	434.6	15.5214	18.475	37.6	-82.7	14.9	390.8	37.6	13.9571	17.975	-112.5	24.6	470	30	16.7857	19.7679	-83.5	26.6	448.3	33.3	-90.4	16.0107	19.2393	26.1	308.6	34.7	11.0214	14.4429	-95.8	18	307.9	24.1	-96.3	10.9964	14.4357	17.8	468.5	42	-72.6	16.7321	19.325
8	424.6	31.8	360.1	32.9	-94.6	26.8	11.3239	14.2987	333.8	10.4969	13.1038	32.9	-82.9	23.5	303.8	30	9.55346	11.4025	-58.8	18.2	385.6	35.8	12.1258	14.0566	-61.4	28	324.3	36.8	-67.9	10.1981	12.3333	27	238.5	33.6	7.5	10.0063	-79.7	17.4	191.3	31	-90.4	6.01572	8.85849	19.8	356.5	19.7	-81.4	11.2107	13.7704
9	366.4	40.7	332.6	30.9	-75.3	25	8.17199	10.0221	298.1	7.32432	9.47912	24.4	-87.7	22.6	212.1	18.2	5.2113	7.13759	-78.4	25.2	332.2	32.6	8.16216	10.4742	-94.1	27.7	334.9	36.9	-59.6	8.2285	9.69287	22.2	324.2	29.2	7.9656	9.82064	-75.5	18.3	257.3	17.5	-108.9	6.32187	8.99754	33.8	331.3	21.4	-101.7	8.14005	10.6388
10	443.7	24.4	422.3	44.6	-59	33.4	17.3074	19.7254	401.6	16.459	18.1107	27.5	-40.3	28.8	329.3	26.7	13.4959	16.291	-68.2	23.8	405.9	35.4	16.6352	19.4139	-67.8	31.2	362.2	18.8	-50.9	14.8443	16.9303	21.2	355.3	19.5	14.5615	19.2377	-114.1	12.2	338.3	25.5	-70.5	13.8648	16.7541	24.9	325.6	20.1	-45.8	13.3443	15.2213
11	520.8	34.1	472.2	37.1	-98.8	28.2	13.8475	16.7449	404.6	11.8651	13.3578	36.1	-50.9	35.8	387.4	21.1	11.3607	12.9062	-52.7	36.3	507.8	28	14.8915	16.1056	-41.4	31.5	358.3	32.3	-89.7	10.5073	13.1378	35.7	312.4	19.7	9.16129	11.2874	-72.5	25.8	286.8	36.8	-61.5	8.41056	10.2141	25.7	386.5	36.8	-70.1	11.3343	13.39
12	547.8	37.9	435.1	23.4	-92.1	32.3	11.4802	13.9103	334.5	8.82586	9.82058	47.9	-37.7	31.1	234.1	25.3	6.17678	7.41425	-46.9	37.6	499.2	41.8	13.1715	15.0079	-69.6	25.9	491.9	46.2	-50.3	12.9789	14.3061	26.4	310.1	38.6	8.18206	10.2269	-77.5	28.7	332.5	22.9	-38.3	8.77309	9.78364	14.2	432.1	35.5	-42.4	11.4011	12.5198
13	456.8	47.9	361.6	56.2	-63.2	38.6	7.54906	8.86848	304.8	6.36326	7.18998	39.8	-39.6	28.9	271.8	33.1	5.67432	7.91858	-107.5	51	447.9	46.7	9.35073	10.9019	-74.3	38.7	396.8	31	-56.6	8.28392	9.46555	33.7	235.9	34.4	4.92484	7.2881	-113.2	47.2	240.6	17.8	-56.9	5.02296	6.21086	38.1	425.9	37.7	-59.2	8.89144	10.1273
14	541.7	30.4	455.8	37.8	-95.3	38	14.9934	18.1283	293.1	9.64145	11.1579	36.3	-46.1	27.5	232.3	25	7.64145	9.62171	-60.2	36.3	433	21.9	14.2434	16.9309	-81.7	39.6	394.6	47.1	-51.3	12.9803	14.6678	31	367.4	28.5	12.0855	14.8125	-82.9	26.1	212.8	36	-72.7	7	9.39145	20	359.7	39.3	-41.5	11.8322	13.1974
15	464.8	34.8	463.2	38.7	-74.6	33.2	13.3103	15.454	404.8	11.6322	14.0661	33.6	-84.7	28.1	402.7	34.4	11.5718	13.8994	-81	32.7	441.5	34.4	12.6868	14.6466	-68.2	24.5	407.4	28.2	-60	11.7069	13.431	33	368.7	38.3	10.5948	13.2672	-93	20.3	263.1	24.7	-101.8	7.56034	10.4856	17.8	446.7	33.2	-64.5	12.8362	14.6897
16	513	29.6	442.3	41.2	-65.1	28.4	14.9426	17.1419	435.5	14.7128	16.7568	20.3	-60.5	33.7	369.9	32.7	12.4966	15.1453	-78.4	18.8	472	25.2	15.9459	18.0912	-63.5	19.5	411.8	41.6	-68.3	13.9122	16.2196	27.4	295.9	37.4	9.99662	12.3682	-70.2	31.9	279.4	31.5	-57	9.43919	11.3649	23.3	255	33.6	-56.1	8.61486	10.5101
17	488.2	52.8	409.7	29	-56.8	28.2	7.75947	8.83523	371	7.02652	8.17614	34	-60.7	25.5	302	36.2	5.7197	8.12689	-127.1	33.2	446.5	39.8	8.45644	10.0606	-84.7	33.2	414.6	35.7	-94.8	7.85227	9.64773	41.5	396	42.7	7.5	9.38068	-99.3	27.4	239.4	33.8	-94.9	4.53409	6.33144	22.9	476.3	44.6	-104.1	9.02083	10.9924
18	542.6	33	502.1	41.1	-32.8	21.5	15.2152	16.2091	514.3	15.5848	17.2061	38.8	-53.5	17.4	399.8	29.8	12.1152	13.8152	-56.1	19.9	583	66.3	17.6667	19.3576	-55.8	28	339.6	23.6	-99.6	10.2909	13.3091	24	417	27.8	12.6364	14.7121	-68.5	20.9	215.9	69.3	-65.1	6.54242	8.51515	21.7	378.2	29.9	-88.4	11.4606	14.1394
19	481.2	54.2	478.7	34.4	-58.1	37.8	8.8321	9.90406	309.6	5.71218	6.76384	29.4	-57	39.6	298.1	37.8	5.5	6.82841	-72	41.4	496	23.8	9.15129	10.1347	-53.3	40.8	342.8	31.9	-71.9	6.32472	7.65129	38.5	307.5	33.2	5.67343	6.81365	-61.8	38	125.6	38.8	-100.3	2.31734	4.1679	33.7	412.4	26	-41.3	7.60886	8.37085
20	553.5	40.3	554.8	46.3	-76	36.5	13.7667	15.6526	452.8	11.2357	13.1266	35.6	-76.2	26.5	404.4	39.8	10.0347	12.1042	-83.4	30.1	486.3	53	12.067	13.469	-56.5	30.4	308.7	28.9	-148.8	7.66005	11.3524	29.1	208.4	35.7	5.17122	7.8139	-106.5	26.8	142.3	26.7	-97	3.53102	5.93797	26.4	406.8	35	-73.8	10.0943	11.9256
21	472	32.9	294.1	38.7	-94.2	47.6	8.93921	11.8024	206.8	6.28571	7.87842	21.3	-52.4	32	133.5	28	4.05775	7.24924	-105	44.7	321.1	55.5	9.75988	12.6505	-95.1	31.5	212.7	32.7	-83.2	6.46505	8.99392	33.4	98.8	29.7	3.00304	6.57447	-117.5	24.5	64.1	9.5	-61.6	1.94833	3.82067	20.1	214.4	49	-161.9	6.51672	11.4377
22	422.8	31.1	340.3	37.1	-67.1	32	10.9421	13.0997	375.6	12.0772	13.2444	27.4	-36.3	20.3	256	36.1	8.23151	10.5852	-73.2	27.2	406.9	38.2	13.0836	14.6785	-49.6	26.3	424.5	37.6	-22.9	13.6495	14.3859	27.8	269.5	44.5	8.66559	11.1543	-77.4	31.1	190.9	33.8	-99	6.13826	9.32154	28.9	164.2	40.5	-58.4	5.27974	7.15756
23	536.3	46.1	469.2	38.2	-61.6	38.5	10.1779	11.5141	323.6	7.01952	8.89154	45.5	-86.3	29.8	259.4	34.7	5.6269	8.65727	-139.7	48.7	507.2	38.5	11.0022	12.974	-90.9	44	434	48.3	-17.9	9.41432	9.8026	49.6	457.1	27.1	9.9154	11.885	-90.8	26.5	421.7	36.1	-118.4	9.14751	11.7158	32.5	328.2	51.3	-86.1	7.11931	8.98698
24	587.5	35.9	516.3	36.5	-83.3	21.7	14.3816	16.7019	428.3	11.9304	13.9109	32.5	-71.1	41.4	420.7	34.6	11.7187	14.2674	-91.5	40.6	533.6	41.1	14.8635	16.766	-68.3	19.2	458.2	18.8	-52.7	12.7632	14.2312	24.1	489.9	24.1	13.6462	15.8552	-79.3	34.4	345.6	31.3	-85.4	9.62674	12.0056	20.6	373	47.8	-78.2	10.39	12.5682
25	408.8	52.4	314.3	34.4	-73.2	45.4	5.99809	7.39504	293.4	5.59924	7.03817	40.6	-75.4	38.1	240	37	4.58015	6.0229	-75.6	36.4	392.6	45.8	7.49237	9.27672	-93.5	28.2	325	39.3	-71.9	6.20229	7.57443	27.9	332.8	38.6	6.35115	7.66603	-68.9	23	157.2	35.1	-126	3	5.40458	45.7	342	36.2	-92.1	6.52672	8.28435
26	300.7	49.2	262.3	34.2	-91.5	33.7	5.3313	7.19106	254.1	5.16463	6.85772	34.3	-83.3	32.5	227.8	33.3	4.63008	6.02236	-68.5	22.6	331.5	53.4	6.7378	7.85569	-55	29.7	308.4	39.9	-42.8	6.26829	7.13821	33.4	250.6	35.6	5.0935	6.6687	-77.5	35.1	227.4	35.1	-66.9	4.62195	5.98171	20.3	256.9	36.6	-55.8	5.22154	6.35569
27	630.4	36	533.1	41.2	-72.1	32.7	14.8083	16.8111	495.2	13.7556	15.5139	41.7	-63.3	19.4	466.1	44.1	12.9472	14.975	-73	29.9	587.1	37.3	16.3083	18.3722	-74.3	21.3	565.9	34.6	-75.7	15.7194	17.8222	40.1	401.2	28.5	11.1444	13.175	-73.1	24.7	118.8	36.1	-114.5	3.3	6.48056	27	585.1	48.1	-72.1	16.2528	18.2556
28	464.4	26.5	428.3	36.4	-49.1	35.6	16.1623	18.0151	422.1	15.9283	17.1434	25.7	-32.2	19.5	383.2	26.7	14.4604	16.6491	-58	25	421.1	51.6	15.8906	17.4868	-42.3	16.4	426	27.7	-49.1	16.0755	17.9283	20.1	316.9	24.3	11.9585	15.7434	-100.3	22.4	287.2	32.2	-74.2	10.8377	13.6377	16.1	358.3	43	-50.8	13.5208	15.4377
29	603.8	40.9	572.5	57.5	-58.4	46.3	13.9976	15.4254	427.9	10.4621	12.577	28.8	-86.5	23	491.4	67.7	12.0147	13.9242	-78.1	23.6	488.9	20.9	11.9535	12.9144	-39.3	27.5	368.7	72	-60.7	9.01467	10.4988	20.4	55.4	25.7	1.35452	3.60636	-92.1	24.1	138.8	19.7	-78	3.39364	5.30073	27.8	378.3	45.2	-86.4	9.24939	11.3619
30	529.2	22.6	418.2	30.5	-57.2	33	18.5044	21.0354	437.3	19.3496	22.8142	25.7	-78.3	23.1	379	33.1	16.7699	19.7168	-66.6	21.7	506.1	28.4	22.3938	24.4779	-47.1	19.2	469.5	30.9	-33.5	20.7743	22.2566	20.8	455.7	38.9	20.1637	24.792	-104.6	13.6	224.1	28.2	-73.2	9.91593	13.1549	26.3	474	26	-42.1	20.9735	22.8363
mean	500.94	36.23	434.95	37.99	-69.98	31.7333	12.8532	14.8878	384.05	11.5207	13.3471	34.5033	-63.43	27.5467	329.103	35.4833	9.79297	11.9416	-74.9433	29.2633	460.247	38.51	13.583	15.6031	-69.1967	28.4133	396.16	38.17	-69.2867	11.759	13.8065	29.1933	333.94	34.6467	10.0249	12.5752	-85.15	25.6567	251.183	32.1467	-81.83	7.64108	9.98913	24.3533	382.78	37.3267	-71.5933	11.1815	13.2323
SD	75.8145	9.22983	77.6693	8.32273	16.0052	8.43025	4.0546	4.36225	78.2815	4.38301	4.73715	8.29081	17.492	8.24716	84.1573	10.9214	3.74494	4.05219	23.8281	9.95533	71.2466	10.7813	4.20288	4.6333	18.1624	6.76271	70.7818	12.9487	27.4082	4.02235	4.55675	7.30545	102.679	10.3709	4.66251	5.3118	16.9676	7.32759	89.1346	10.5173	23.3585	4.06086	4.32651	7.63972	93.4905	9.12979	24.559	3.86098	3.97425
[truncated: 199 more columns]

## Sheet: contour sharpness
	FBP								AIDR	MILD							AIDR	STD							AIDR	STR
	RCA		LMA		LAD		LCX		RCA		LMA		LAD		LCX		RCA		LMA		LAD		LCX		RCA		LMA		LAD		LCX
Patient number	CS in pixel	CS in %	CS in pixel	CS in %	CS in pixel	CS in %	CS in pixel	CS in %	CS in pixel	CS in %	CS in pixel	CS in %	CS in pixel	CS in %	CS in pixel	CS in %	CS in pixel	CS in %	CS in pixel	CS in %	CS in pixel	CS in %	CS in pixel	CS in %	CS in pixel	CS in %	CS in pixel	CS in %	CS in pixel	CS in %	CS in pixel	CS in %
1	7.24153	11.0073	10.373	5.95285	10.2059	6.46523	4.70758	11.5228	7.10983	9.18736	10.5509	6.2479	9.02326	6.19174	5.72127	10.4081	6.42552	9.64513	10.5675	6.21558	8.81149	6.14664	5.98535	10.1113	6.37386	9.48294	10.533	5.83617	8.55743	6.23631	6.57251	9.23741
2	11.0057	6.85868	7.06197	7.60015	7.68603	8.21649	5.62879	9.33597	10.8104	6.50355	7.26089	7.41163	8.01799	7.61069	5.64538	9.39199	10.887	6.40108	7.18947	7.4278	8.18709	7.17677	5.69786	9.0843	11.2387	6.09864	7.45471	7.19029	8.02982	7.28644	5.96581	8.69943
3	6.93056	7.67416	10.7298	6.88676	9.45413	8.23095	4.34078	13.2886	6.50627	8.07446	10.6798	7.21798	8.69853	8.27337	4.18711	13.3663	6.5595	7.9259	9.91221	7.2806	8.75522	7.63827	4.34645	12.8177	6.80168	7.70047	10.0093	6.53118	8.52762	7.37634	6.57251	9.23741
4	7.90237	7.42683	8.93202	6.1374	7.89659	7.15245	7.21029	7.64634	7.63553	7.90499	9.10505	5.88395	7.98269	7.11958	7.204	7.51489	7.64361	7.98312	8.87838	6.08097	7.87011	7.13931	7.09033	7.48136	7.86059	7.57309	8.99865	5.92553	7.93492	7.221	7.13648	7.70394
5	7.2474	9.58959	8.66708	6.79979	6.07726	9.2211	7.03066	8.97826	7.11865	9.42428	8.28651	7.1706	6.15576	8.75131	6.70569	9.86786	7.45622	9.24389	8.23086	7.31902	5.80179	9.42152	6.70215	9.7961	7.58078	8.76419	8.63286	7.1884	5.77188	9.43496	6.63057	9.10973
6	8.23672	6.69699	8.96953	6.13236	7.01484	9.13221	4.66911	12.4673	8.6895	6.4396	9.17701	5.98435	7.04209	8.91286	4.94437	11.7578	8.35513	6.80147	8.96289	6.23434	7.2915	8.46035	5.01563	11.3078	8.4124	7.06644	9.03244	6.20072	7.59931	8.19673	5.46726	11.0979
7	11.6284	6.5374	7.42775	8.6714	6.77592	8.31346	13.7463	4.71587	11.5825	6.06128	8.7131	7.1249	6.29459	8.92836	12.7128	5.55602	10.9742	6.2212	8.77873	7.07198	6.38071	8.83185	12.0263	5.40408	10.5949	6.1388	9.13338	6.2909	6.78496	8.41676	11.921	5.20907
8	5.85312	9.77296	12.1213	5.51827	7.91246	8.28287	6.48696	8.32496	5.65487	10.0914	11.8471	5.48669	8.03867	8.9392	7.36336	7.71702	6.17657	9.37327	11.6548	5.02764	8.12274	8.34404	7.27395	7.86956	6.77999	8.58212	11.6532	5.02151	8.20134	7.6074	7.60967	7.57149
9	10.837	7.20895	8.61869	6.60399	6.63579	8.30789	7.92612	8.98251	10.869	6.94941	9.43432	6.2779	7.35117	7.43643	7.2005	8.94737	10.3873	7.02583	9.29681	5.96188	6.7771	8.08054	7.15624	8.7456	10.257	6.72345	9.46634	5.65129	7.34988	7.52617	7.51767	8.21348
10	7.7949	7.91391	13.4105	5.49573	7.72547	8.23215	5.47589	10.2332	7.60323	8.24515	11.9737	5.24711	8.56281	7.07624	6.25773	9.0865	7.35895	8.39229	11.9368	5.02035	8.23595	7.31983	6.27267	9.24509	7.36609	8.16333	11.5875	5.03332	8.22166	7.26825	6.5104	8.78065
11	13.2934	5.15319	9.86331	6.0766	5.53658	10.9139	4.8608	11.3244	13.8051	5.29932	10.4353	6.40427	5.44559	11.109	5.0025	11.1812	12.7893	5.11472	10.5577	6.00849	5.36853	10.8103	4.92299	11.269	12.1812	5.32452	10.5156	5.17711	5.35422	10.4672	5.16313	10.5972
12	13.1408	11.4649	6.75321	9.14292	5.86831	8.97579	6.70078	8.33333	15.0677	8.28621	6.97577	8.33237	5.99286	9.40335	6.9256	8.78096	14.2362	9.5855	7.20943	7.84907	6.32896	8.74039	6.75731	8.66821	12.8209	7.17707	7.18007	7.5373	6.45185	19.6113	6.37794	8.78661
13	6.24258	9.9054	8.53817	6.93826	8.62773	6.73704	7.85142	9.30555	7.49889	8.40266	9.9566	5.5395	8.40737	6.36904	8.81897	9.12802	7.3943	8.53807	9.85959	5.90145	8.48073	6.53008	8.58454	9.32842	6.96355	8.38008	10.0955	5.72535	8.45224	6.33437	8.74014	8.32643
14	7.29348	7.69581	9.58553	8.19726	7.67106	7.97922	6.48746	9.13307	7.09262	8.24688	9.79513	7.32104	7.37234	8.25069	7.007	8.08722	6.98463	8.64305	9.84049	7.10208	7.17394	8.15038	7.13677	7.90798	7.07253	8.44497	9.53421	6.91059	7.13552	8.12171	7.02397	7.7782
15	6.76598	9.67885	9.48234	7.27984	7.76797	6.95548	6.20215	8.63206	6.93291	10.2273	9.62106	7.32832	7.90741	6.90853	6.31498	8.69343	6.90764	9.71166	9.35087	6.95074	7.72114	6.993	6.20024	8.67803	7.1541	9.09592	9.24417	6.5312	7.72619	6.86054	6.40321	8.26374
16	7.92955	7.72923	8.68817	6.55254	7.35631	8.08046	8.52458	6.22933	8.24254	8.20724	7.98049	6.89617	7.42491	8.16143	8.52658	6.2634	8.50301	7.91023	7.22268	8.00676	7.58575	7.7774	8.39273	6.48601	8.3683	7.34512	7.68534	8.0914	8.16525	7.37968	8.21504	6.53723
17	13.2456	4.18747	9.45373	6.36728	7.13977	8.61832	9.0395	7.31145	13.2759	4.89955	9.61307	6.51106	6.97929	8.748	8.57498	7.37531	13.0549	4.51021	9.26607	6.97526	7.28996	8.48716	8.4776	7.21688	12.6807	4.37848	9.08284	6.5307	7.76472	9.66959	8.31419	6.80648
18	7.58404	12.2356	10.7298	6.88676	9.45413	8.23095	4.34078	13.2886	6.50627	8.07446	10.6798	7.21798	8.69853	8.27337	4.18711	13.3663	6.5595	7.9259	9.91221	7.2806	8.75522	7.63827	4.34645	12.8177	6.80168	7.70047	10.0093	6.53118	8.52762	7.37634	6.57251	9.23741
19	10.0788	6.76286	11.2027	5.49469	10.4044	6.10049	6.52398	8.22353	9.67383	6.21637	10.9504	5.41032	10.7777	5.35313	6.50825	8.37942	9.27938	6.27372	10.638	5.46637	10.7953	5.31717	6.42843	8.45378	9.10803	6.28015	10.6616	5.41148	10.9502	5.24856	6.69647	8.22091
20	5.8809	9.50416	13.1419	6.83397	8.03475	9.19106	6.53146	10.2293	6.67265	8.75137	13.243	6.13848	8.7905	8.67187	7.15439	9.60854	6.95952	8.57001	13.083	6.04954	8.1718	9.22075	8.85745	8.79121	7.16768	8.14001	12.898	5.70601	7.85587	8.96462	9.47917	7.45342
21	8.63299	7.80487	12.1	5.39307	5.4941	12.1442	11.7874	8.57087	8.33947	7.00505	12.845	5.67186	6.64625	9.56334	11.6733	8.49789	8.66319	6.76734	11.8671	6.00152	7.63407	9.16572	10.0826	8.33974	8.97535	6.3882	11.1984	6.13778	8.24688	11.7951	8.8727	7.93333
22	7.16574	8.61591	7.49516	7.95574	5.99956	9.2959	6.93386	8.11404	8.12557	8.46425	7.64468	7.44235	5.71784	9.48938	7.05556	8.45666	8.2668	8.21726	7.75717	7.01429	5.70212	9.49309	6.68881	9.21659	8.54648	7.85159	7.81179	7.0927	5.94709	9.23761	6.40448	9.2233
23	9.17424	7.40729	8.10732	7.29472	6.78568	9.78784	8.74948	6.97638	9.17875	8.23344	7.83108	8.01611	7.093	9.3791	9.08426	7.23636	9.9637	7.60627	7.66073	7.76488	7.10263	9.27075	8.46968	7.4251	10.179	7.08327	7.4756	7.77411	6.7293	8.99462	8.29635	7.43204
24	8.61731	8.30387	10.5787	5.11427	6.28947	9.39539	9.31682	6.20366	7.96385	8.76321	10.466	5.84465	6.08767	9.88932	9.16561	6.48601	7.86992	8.88642	10.4976	5.21253	6.04904	9.84183	8.83382	6.26826	8.12959	8.325	10.0899	5.57677	6.22042	9.46684	8.9008	6.00135
25	13.5072	5.72738	13.6305	8.08729	10.9547	6.43987	8.56659	7.47444	13.7795	6.02298	14.3589	8.0514	10.8185	6.00055	10.4146	6.7518	13.0958	5.85445	13.9574	7.55655	10.7581	5.91484	9.50892	6.88404	12.9196	5.31154	13.6592	7.18468	10.7848	5.78845	8.78684	6.83544
26	11.1102	6.54456	8.66372	7.19633	7.64892	7.71562	12.2603	8.00426	10.7406	6.72006	8.72922	6.96641	7.58374	7.40993	12.0215	8.2134	11.1275	6.26026	8.90901	6.96877	7.96255	7.40042	11.7985	7.94958	11.2804	6.09005	8.99378	7.1844	8.23554	6.85043	11.1669	7.49763
27	7.98617	7.85029	7.43843	9.98086	6.13294	9.35412	6.89058	8.57452	7.67743	8.07343	7.50628	9.88142	6.12654	9.27152	8.75206	8.95539	7.70025	8.06971	7.68015	8.85686	6.14516	8.96552	8.64006	8.79664	8.12707	7.23845	7.96943	8.00101	6.43221	8.74704	8.62701	7.74534
28	8.53976	7.99607	9.30497	6.87557	5.41897	11.0119	13.6164	6.37998	9.73142	6.82106	10.6609	6.07934	5.58288	10.7738	13.6263	6.1829	9.41521	6.6684	10.4371	5.75344	5.43392	10.782	13.3241	6.0807	9.23981	6.51104	11.0035	5.55889	5.34639	10.4888	13.0098	5.90817
29	10.645	6.17913	12.5301	6.22473	7.52896	7.98305	6.79734	8.73112	11.2881	5.62643	13.1283	6.0802	7.06038	8.61493	6.6457	9.06252	10.9139	5.59206	12.8276	5.97668	7.15266	8.79425	6.69741	9.00611	10.7344	5.63268	12.3571	5.54403	6.9101	8.92636	6.52077	9.08321
30	5.84192	9.73045	13.9357	5.58432	7.79124	8.88081	7.56416	7.69855	6.87452	8.84067	13.1439	5.71844	7.8527	7.96392	7.54278	7.45359	7.03439	8.70754	12.6761	5.67351	7.83053	7.78275	7.56416	7.69855	7.38986	8.13306	11.9581	5.37092	7.80499	7.53598	7.62602	7.35141
mean	8.91178	8.0388	9.91784	6.84252	7.50966	8.51154	7.55894	8.80781	9.06825	7.66878	10.0864	6.69682	7.51779	8.2948	7.76481	8.72581	8.96476	7.6142	9.88728	6.60032	7.52253	8.18784	7.64265	8.63818	8.97021	7.2375	9.86415	6.34823	7.60067	8.48118	7.77004	8.06264
SD	2.37209	1.84153	2.06152	1.16566	1.46399	1.3673	2.52699	2.03494	2.51179	1.37996	1.97291	1.03963	1.36134	1.36222	2.40301	1.90018	2.27778	1.41571	1.86011	0.95913	1.34123	1.32403	2.17606	1.77949	2.03053	1.23749	1.68035	0.898081	1.31341	2.56654	1.82995	1.30611
